# Supplementary material for: The spatial and temporal exploitation of anthropogenic food sources by common ravens (Corvus corax) in the Alps
Source: Mov Ecol. 2022 Aug 25;10:35. doi: 10.1186/s40462-022-00335-4 (PMC9414151; doi:10.1186/s40462-022-00335-4)
Supplement: Supplementary file 1 — Additional file 1. General information on the 81 individuals (ID, Name) that were tracked for 2.75 years in the Austrian Alps, including age class, season, sex (m = male, f = female), origin and death comment. The number of tracking days, fixes, the occurrence distribution (calculated as the 95% contour area of the utilization distribution or 95% UD), the average maximum daily displacements, the number of AFSs visited and the proportion of GPS fixes inside a buffer are presented for each individual-season-year combination (n = 376). [file 40462_2022_335_MOESM1_ESM.csv]

id_name	age_class	season	sex	origin	year	fix_total	days	ud_95_km2	avg_disp_km	num_afs_visited	prop_fixes_in_buffer	timestamp_start	timestamp_end	death_comments
AJ	juvenile	win	m	wild caught	2020	357	85	334.6	7.1879986	3	0.196078431	2019-12-19 11:00:29.000	2020-03-19 10:09:40.000	Suspected mortality
AJ	juvenile	aut	m	wild caught	2019	24	2	0.81	1.386794192	1	0.125	2019-12-19 11:00:29.000	2020-03-19 10:09:40.000	Suspected mortality
Alfon	adult	win	m	wild caught	2020	513	71	912.7	8.195845065	5	0.1208577	2019-05-12 11:05:12.000	2020-03-08 11:02:14.000	Dead
Alfon	adult	aut	m	wild caught	2019	2571	89	420.3	9.916592733	5	0.097238429	2019-05-12 11:05:12.000	2020-03-08 11:02:14.000	Dead
Alfon	adult	sum	m	wild caught	2019	9948	95	4.33	4.330557256	3	0.146964214	2019-05-12 11:05:12.000	2020-03-08 11:02:14.000	Dead
Alfon	adult	spr	m	wild caught	2019	3652	41	0.22	0.427000633	1	0.3483023	2019-05-12 11:05:12.000	2020-03-08 11:02:14.000	Dead
Apollo	juvenile	sum	f	captive bred	2018	139	7	7.08	1.573757058	0	NA	2018-09-04 10:17:01.000	2018-09-10 10:26:44.000	Suspected mortality
Archao	adult	win	f	wild caught	2020	426	81	444.29	7.477688572	6	0.171361502	2019-03-22 12:38:29.000
Archao	adult	aut	f	wild caught	2019	1613	81	102.04	4.458461897	2	0.051456913	2019-03-22 12:38:29.000
Archao	adult	sum	f	wild caught	2019	13067	95	34.63	7.206859535	3	0.080661208	2019-03-22 12:38:29.000
Archao	adult	spr	f	wild caught	2019	11007	92	9.29	3.546270076	2	0.132097756	2019-03-22 12:38:29.000
Arthemis	juvenile	win	m	captive bred	2019	3593	93	174.33	0.792025893	2	0.171444475	2018-09-04 10:16:48.000	2020-02-02 22:42:46.000	Suspected mortality
Arthemis	adult	aut	m	captive bred	2019	2872	20	15.17	1.423456784	2	0.154247911	2018-09-04 10:16:48.000	2020-02-02 22:42:46.000	Suspected mortality
Arthemis	adult	win	m	captive bred	2020	276	44	2.38	5.252280214	4	0.108695652	2018-09-04 10:16:48.000	2020-02-02 22:42:46.000	Suspected mortality
Arthemis	juvenile	aut	m	captive bred	2018	3761	89	1.17	2.90944702	3	0.130816272	2018-09-04 10:16:48.000	2020-02-02 22:42:46.000	Suspected mortality
Arthemis	adult	sum	m	captive bred	2019	12796	95	1.04	0.929234966	1	0.27031885	2018-09-04 10:16:48.000	2020-02-02 22:42:46.000	Suspected mortality
Arthemis	adult	sum	m	captive bred	2019	12796	90	1.04	1.040357608	2	0.27031885	2018-09-04 10:16:48.000	2020-02-02 22:42:46.000	Suspected mortality
Arthemis	adult	spr	m	captive bred	2019	12409	95	0.59	3.023890609	5	0.365057619	2018-09-04 10:16:48.000	2020-02-02 22:42:46.000	Suspected mortality
Arthemis	juvenile	sum	m	captive bred	2018	955	89	0.53	0.639128744	1	0.181151832	2018-09-04 10:16:48.000	2020-02-02 22:42:46.000	Suspected mortality
Bababa	juvenile	aut	m	wild caught	2018	1922	46	64.27	9.546008913	3	0.170655567	2018-09-19 18:09:06.000	2018-11-08 06:50:05.000	Equipment failure
Bababa	juvenile	sum	m	wild caught	2018	79	5	9.62	1.98917421	2	0.050632911	2018-09-19 18:09:06.000	2018-11-08 06:50:05.000	Equipment failure
Caspian	adult	win	m	wild caught	2020	188	65	402.76	2.594201111	3	0.186170213	2018-09-21 07:47:05.000
Caspian	juvenile	aut	m	wild caught	2018	734	76	294.05	0.975634784	1	0.119891008	2018-09-21 07:47:05.000
Caspian	juvenile	win	m	wild caught	2019	250	93	202.04	1.2911505	1	0.08	2018-09-21 07:47:05.000
Caspian	adult	sum	m	wild caught	2019	2477	86	160.33	4.805846255	5	0.200242229	2018-09-21 07:47:05.000
Caspian	adult	aut	m	wild caught	2019	40	3	87.73	4.105645674	4	0.05	2018-09-21 07:47:05.000
Caspian	adult	spr	m	wild caught	2019	2315	94	37.12	5.848195812	3	0.157667387	2018-09-21 07:47:05.000
Caspian	juvenile	sum	m	wild caught	2018	130	31	0.44	8.567214346	3	0.161538462	2018-09-21 07:47:05.000
Cava	juvenile	win	m	wild caught	2019	3567	89	475.24	13.4559577	7	0.177740398	2018-11-04 10:14:44.000
Cava	adult	win	m	wild caught	2020	213	71	316.03	17.82566252	9	0.234741784	2018-11-04 10:14:44.000
Cava	adult	aut	m	wild caught	2019	695	93	255.33	9.448850737	11	0.161151079	2018-11-04 10:14:44.000
Cava	juvenile	aut	m	wild caught	2018	835	47	235.67	5.86059831	3	0.149700599	2018-11-04 10:14:44.000
Cava	adult	sum	m	wild caught	2019	10036	90	53.24	3.560967244	2	0.149461937	2018-11-04 10:14:44.000
Cava	adult	spr	m	wild caught	2019	12983	95	18.24	6.878999728	5	0.14572903	2018-11-04 10:14:44.000
Cebu	adult	win	f	wild caught	2020	564	85	286.94	7.915560767	5	0.125886525	2018-09-13 13:38:08.000	2020-08-24 10:24:04.000	Dead
Cebu	adult	aut	f	wild caught	2019	1308	89	154.98	6.975993404	2	0.01146789	2018-09-13 13:38:08.000	2020-08-24 10:24:04.000	Dead
Cebu	adult	aut	f	wild caught	2018	3715	89	65.9	4.219336973	1	0.04602961	2018-09-13 13:38:08.000	2020-08-24 10:24:04.000	Dead
Cebu	adult	sum	f	wild caught	2019	11799	95	51.32	10.18829617	4	0.044410543	2018-09-13 13:38:08.000	2020-08-24 10:24:04.000	Dead
Cebu	adult	win	f	wild caught	2019	5098	90	33.97	7.318705301	3	0.074539035	2018-09-13 13:38:08.000	2020-08-24 10:24:04.000	Dead
Cebu	adult	sum	f	wild caught	2018	1096	11	10.25	10.45692412	3	0.070255474	2018-09-13 13:38:08.000	2020-08-24 10:24:04.000	Dead
Cebu	adult	spr	f	wild caught	2019	13377	93	2.98	3.087575051	1	0.045451147	2018-09-13 13:38:08.000	2020-08-24 10:24:04.000	Dead
Christiane	adult	aut	f	wild caught	2018	3433	93	163.96	8.55055632	3	0.2097291	2017-12-08 08:23:00.000	2018-10-26 17:05:38.000	Equipment failure
Christiane	juvenile	win	f	wild caught	2018	1634	34	31.27	4.384963232	1	0.26621787	2017-12-08 08:23:00.000	2018-10-26 17:05:38.000	Equipment failure
Christiane	adult	spr	f	wild caught	2018	43236	95	11.71	4.891917021	4	0.062841151	2017-12-08 08:23:00.000	2018-10-26 17:05:38.000	Equipment failure
Christiane	adult	sum	f	wild caught	2018	19118	90	9.27	1.0791725	1	0.124228476	2017-12-08 08:23:00.000	2018-10-26 17:05:38.000	Equipment failure
Christiane	juvenile	aut	f	wild caught	2017	174	3	0.14	15.29535885	6	0.281609195	2017-12-08 08:23:00.000	2018-10-26 17:05:38.000	Equipment failure
Clara	adult	win	f	wild caught	2020	493	85	1091.67	15.96020985	6	0.064908722	2018-10-27 08:58:17.000
Clara	juvenile	aut	f	wild caught	2018	405	55	864	4.729121911	3	0.049382716	2018-10-27 08:58:17.000
Clara	juvenile	win	f	wild caught	2019	2593	89	311.98	12.37545964	5	0.116853066	2018-10-27 08:58:17.000
Clara	adult	aut	f	wild caught	2019	1189	93	126.35	5.893250605	4	0.073170732	2018-10-27 08:58:17.000
Clara	adult	sum	f	wild caught	2019	8620	90	50.96	12.46082153	4	0.062064965	2018-10-27 08:58:17.000
Clara	adult	spr	f	wild caught	2019	11432	95	3.86	7.37372814	4	0.082925122	2018-10-27 08:58:17.000
Cleo	juvenile	sum	f	captive bred	2019	129	21	0.03	0.085201642	1	0.031007752	2019-09-02 11:57:50.000	2019-10-17 00:12:41.000	Dead
Cleo	juvenile	aut	f	captive bred	2019	65	24	0.02	0.040565364	0	NA	2019-09-02 11:57:50.000	2019-10-17 00:12:41.000	Dead
Clove	adult	win	m	captive bred	2020	637	85	143.74	0.422095665	1	0.182103611	2017-10-10 13:25:01.000
Clove	adult	aut	m	captive bred	2018	2858	89	12.63	2.015105386	3	0.082925122	2017-10-10 13:25:01.000
Clove	adult	aut	m	captive bred	2019	1760	93	12.03	1.048502257	1	0.103409091	2017-10-10 13:25:01.000
Clove	adult	sum	m	captive bred	2019	8137	89	1.39	5.547454872	3	0.120191717	2017-10-10 13:25:01.000
Clove	adult	win	m	captive bred	2019	2121	90	1.38	0.361475593	1	0.202263083	2017-10-10 13:25:01.000
Clove	adult	sum	m	captive bred	2018	46832	95	0.73	0.787261698	1	0.836116331	2017-10-10 13:25:01.000
Clove	adult	spr	m	captive bred	2018	67748	93	0.68	0.540021083	1	0.694013107	2017-10-10 13:25:01.000
Clove	adult	spr	m	captive bred	2019	11471	95	0.64	1.505988046	2	0.350361782	2017-10-10 13:25:01.000
Clove	juvenile	win	m	captive bred	2018	4018	89	0.54	1.331118863	3	0.181682429	2017-10-10 13:25:01.000
Clove	juvenile	aut	m	captive bred	2017	467	71	0.5	2.543157217	2	0.04496788	2017-10-10 13:25:01.000
Coal	juvenile	win	f	captive bred	2019	1038	93	83.13	0.55023221	2	0.214836224	2018-09-04 10:16:54.000
Coal	adult	win	f	captive bred	2020	845	85	31.93	3.386971457	3	0.168047337	2018-09-04 10:16:54.000
Coal	adult	aut	f	captive bred	2019	2325	20	14.95	1.896103911	3	0.137634409	2018-09-04 10:16:54.000
Coal	juvenile	aut	f	captive bred	2018	1295	89	3.4	3.428654752	5	0.197683398	2018-09-04 10:16:54.000
Coal	adult	sum	f	captive bred	2019	9411	90	2.07	1.440151818	3	0.249707789	2018-09-04 10:16:54.000
Coal	adult	spr	f	captive bred	2019	10879	95	0.86	2.753238435	4	0.382847688	2018-09-04 10:16:54.000
Coal	juvenile	sum	f	captive bred	2018	906	89	0.29	3.682906856	6	0.358719647	2018-09-04 10:16:54.000
Coqui	adult	win	f	wild caught	2020	536	84	2113.69	12.27989822	8	0.123134328	2019-11-29 10:53:17.000
Coqui	adult	aut	f	wild caught	2019	114	22	872.36	10.14062287	4	0.061403509	2019-11-29 10:53:17.000
Dakota	juvenile	win	f	wild caught	2020	164	66	2.46	0.669385864	3	0.176829268	2019-11-29 10:53:36.000
Dakota	juvenile	aut	f	wild caught	2019	87	21	1.04	0.587397208	1	0.183908046	2019-11-29 10:53:36.000
Dandelion	adult	aut	f	captive bred	2018	3769	89	13.73	3.018345317	2	0.099495888	2017-10-10 11:24:59.000
Dandelion	adult	aut	f	captive bred	2019	2271	93	8.31	1.269382814	1	0.140907089	2017-10-10 11:24:59.000
Dandelion	adult	win	f	captive bred	2020	707	85	3.4	0.485749867	1	0.207920792	2017-10-10 11:24:59.000
Dandelion	juvenile	win	f	captive bred	2018	5026	89	2.36	1.482267199	3	0.129128532	2017-10-10 11:24:59.000
Dandelion	adult	win	f	captive bred	2019	2124	90	1.78	0.378027897	1	0.192090395	2017-10-10 11:24:59.000
Dandelion	adult	sum	f	captive bred	2018	50148	95	1.09	1.212120696	1	0.604690117	2017-10-10 11:24:59.000
Dandelion	juvenile	aut	f	captive bred	2017	365	71	0.94	2.161826566	2	0.016438356	2017-10-10 11:24:59.000
Dandelion	adult	sum	f	captive bred	2019	11222	87	0.76	0.716964142	2	0.276243094	2017-10-10 11:24:59.000
Dandelion	adult	spr	f	captive bred	2019	11841	95	0.6	1.04934157	3	0.378177519	2017-10-10 11:24:59.000
Dandelion	adult	spr	f	captive bred	2018	114440	93	0.38	0.683218335	1	0.606134219	2017-10-10 11:24:59.000
Default	juvenile	win	f	wild caught	2019	422	5	426.82	12.3864862	4	0.092417062	2018-09-19 15:34:00.000	2019-04-03 15:01:51.000	Equipment failure
Default	juvenile	aut	f	wild caught	2018	1479	76	402.56	15.41904907	4	0.098039216	2018-09-19 15:34:00.000	2019-04-03 15:01:51.000	Equipment failure
Default	juvenile	sum	f	wild caught	2018	215	14	91.57	15.46601115	3	0.051162791	2018-09-19 15:34:00.000	2019-04-03 15:01:51.000	Equipment failure
Default	adult	spr	f	wild caught	2019	1092	73	54.37	10.02672692	3	0.121794872	2018-09-19 15:34:00.000	2019-04-03 15:01:51.000	Equipment failure
Dessert	adult	aut	f	wild caught	2019	2219	89	74.64	8.013570324	4	0.178458765	2019-04-14 08:28:34.000
Dessert	adult	win	f	wild caught	2020	808	85	56.84	4.749331905	6	0.242574257	2019-04-14 08:28:34.000
Dessert	adult	sum	f	wild caught	2019	7180	95	7.38	4.960383862	3	0.18091922	2019-04-14 08:28:34.000
Dessert	adult	spr	f	wild caught	2019	9669	69	5.07	4.838965985	4	0.138173544	2019-04-14 08:28:34.000
Escher	juvenile	aut	f	wild caught	2018	51	8	5.97	0.654030645	1	0.176470588	2018-12-13 16:18:29.000	2019-05-17 15:48:19.000	Dead
Escher	juvenile	win	f	wild caught	2019	1614	58	1.51	0.885596173	3	0.205700124	2018-12-13 16:18:29.000	2019-05-17 15:48:19.000	Dead
Escher	adult	spr	f	wild caught	2019	5391	90	0.45	1.19817855	1	0.294194027	2018-12-13 16:18:29.000	2019-05-17 15:48:19.000	Dead
Etienne	adult	win	m	wild caught	2020	115	43	2087.22	15.92611015	8	0.043478261	2018-12-05 14:00:59.000
Etienne	adult	aut	m	wild caught	2019	471	93	515.29	10.75594268	7	0.140127389	2018-12-05 14:00:59.000
Etienne	juvenile	win	m	wild caught	2019	1608	67	301.23	7.636126231	3	0.180970149	2018-12-05 14:00:59.000
Etienne	juvenile	aut	m	wild caught	2018	86	16	175.69	8.053091309	4	0.209302326	2018-12-05 14:00:59.000
Etienne	adult	sum	m	wild caught	2019	6755	90	54.84	13.47843665	2	0.167431532	2018-12-05 14:00:59.000
Etienne	adult	spr	m	wild caught	2019	8373	95	29.25	10.72842203	4	0.217007046	2018-12-05 14:00:59.000
Fabio	adult	win	f	wild caught	2020	451	85	47.38	0.80554596	3	0.219512195	2018-09-13 09:55:53.000
Fabio	adult	aut	f	wild caught	2019	1060	11	10.83	1.56707466	1	0.147169811	2018-09-13 09:55:53.000
Fabio	juvenile	aut	f	wild caught	2018	1034	89	1.73	2.187901465	3	0.234042553	2018-09-13 09:55:53.000
Fabio	juvenile	win	f	wild caught	2019	999	93	1.54	1.18917675	1	0.146146146	2018-09-13 09:55:53.000
Fabio	adult	sum	f	wild caught	2019	7650	89	1.38	0.810648945	1	0.183267974	2018-09-13 09:55:53.000
Fabio	adult	spr	f	wild caught	2019	9067	95	0.72	1.315788141	2	0.312892908	2018-09-13 09:55:53.000
Fabio	juvenile	sum	f	wild caught	2018	938	89	0.36	3.112288004	4	0.277185501	2018-09-13 09:55:53.000
Farewell	adult	win	m	wild caught	2020	433	76	1941.37	16.01216893	9	0.177829099	2018-12-06 08:03:44.000	2020-03-05 17:28:36.000	Equipment failure
Farewell	juvenile	win	m	wild caught	2019	1900	89	550.87	9.007462773	3	0.19	2018-12-06 08:03:44.000	2020-03-05 17:28:36.000	Equipment failure
Farewell	adult	aut	m	wild caught	2019	1703	93	304.66	13.91379595	10	0.133294187	2018-12-06 08:03:44.000	2020-03-05 17:28:36.000	Equipment failure
Farewell	juvenile	aut	m	wild caught	2018	103	15	123.26	12.82310923	4	0.252427184	2018-12-06 08:03:44.000	2020-03-05 17:28:36.000	Equipment failure
Farewell	adult	spr	m	wild caught	2019	12016	95	28.15	8.246919362	3	0.180093209	2018-12-06 08:03:44.000	2020-03-05 17:28:36.000	Equipment failure
Farewell	adult	sum	m	wild caught	2019	11882	90	18.96	18.96551653	8	0.156539303	2018-12-06 08:03:44.000	2020-03-05 17:28:36.000	Equipment failure
Gema	juvenile	aut	f	wild caught	2018	150	17	0.69	0.839256524	1	0.126666667	2018-11-04 10:44:19.000	2018-11-21 05:06:50.000	Equipment failure
Gisla	adult	aut	f	captive bred	2018	1648	89	18.15	2.523931256	2	0.028519417	2017-07-19 14:33:17.000
Gisla	adult	aut	f	captive bred	2019	817	89	9.65	1.15297487	2	0.047735618	2017-07-19 14:33:17.000
Gisla	adult	win	f	captive bred	2020	258	85	4.7	0.641715114	1	0.112403101	2017-07-19 14:33:17.000
Gisla	adult	win	f	captive bred	2019	623	90	2.31	0.974168039	3	0.088282504	2017-07-19 14:33:17.000
Gisla	adult	aut	f	captive bred	2017	9549	89	2.03	1.644074302	2	0.110692219	2017-07-19 14:33:17.000
Gisla	adult	sum	f	captive bred	2019	2785	95	1.98	0.738219617	1	0.07037702	2017-07-19 14:33:17.000
Gisla	adult	win	f	captive bred	2018	5786	90	0.69	0.615802201	2	0.111303146	2017-07-19 14:33:17.000
Gisla	adult	sum	f	captive bred	2018	34082	95	0.57	0.375841976	2	0.253095476	2017-07-19 14:33:17.000
Gisla	adult	spr	f	captive bred	2019	4780	91	0.37	0.682263566	1	0.186610879	2017-07-19 14:33:17.000
Gisla	adult	spr	f	captive bred	2018	112401	92	0.37	1.098399921	1	0.47725554	2017-07-19 14:33:17.000
Gisla	adult	sum	f	captive bred	2017	14129	67	0.24	2.081557836	1	0.155141907	2017-07-19 14:33:17.000
Gloria	adult	aut	m	wild caught	2018	1849	83	1.01	0.833550475	2	0.270416441	2018-08-16 09:58:48.000	2018-12-14 12:11:05.000	Dead
Gloria	adult	sum	m	wild caught	2018	3743	39	0.26	0.596465903	2	0.378840502	2018-08-16 09:58:48.000	2018-12-14 12:11:05.000	Dead
Gluco	juvenile	win	f	wild caught	2020	175	59	5.75	0.774615792	2	0.154285714	2019-10-19 12:20:30.000
Gluco	juvenile	aut	f	wild caught	2019	121	54	0.79	0.329408184	1	0.099173554	2019-10-19 12:20:30.000
Gusgus	juvenile	aut	m	captive bred	2018	260	75	0.38	0.23367764	1	0.076923077	2018-09-04 11:16:06.000	2019-01-11 22:10:16.000	Suspected mortality
Gusgus	juvenile	win	m	captive bred	2019	129	22	0.36	0.456188465	1	0.294573643	2018-09-04 11:16:06.000	2019-01-11 22:10:16.000	Suspected mortality
Gusgus	juvenile	sum	m	captive bred	2018	158	19	0.31	0.468615827	1	0.006329114	2018-09-04 11:16:06.000	2019-01-11 22:10:16.000	Suspected mortality
Gwen	adult	win	f	wild caught	2020	102	38	2723.68	2.233100476	3	0.107843137	2018-12-05 10:30:20.000
Gwen	juvenile	win	f	wild caught	2019	404	71	30.04	1.334459575	1	0.158415842	2018-12-05 10:30:20.000
Gwen	adult	aut	f	wild caught	2019	269	93	23.65	1.638718703	1	0.163568773	2018-12-05 10:30:20.000
Gwen	juvenile	aut	f	wild caught	2018	94	16	4.63	1.834993797	1	0.265957447	2018-12-05 10:30:20.000
Gwen	adult	sum	f	wild caught	2019	2230	90	2.04	9.414097103	3	0.207174888	2018-12-05 10:30:20.000
Gwen	adult	spr	f	wild caught	2019	1156	95	1.23	0.869926697	2	0.246539792	2018-12-05 10:30:20.000
Hedda	adult	win	f	wild caught	2020	180	67	0.19	0.143699535	1	0.255555556	2018-05-18 09:43:27.000
Hedda	adult	aut	f	wild caught	2018	606	89	0.16	0.186270761	1	0.397689769	2018-05-18 09:43:27.000
Hedda	adult	aut	f	wild caught	2019	387	87	0.16	0.220984253	1	0.237726098	2018-05-18 09:43:27.000
Hedda	adult	win	f	wild caught	2019	701	89	0.15	0.124976831	1	0.390870185	2018-05-18 09:43:27.000
Hedda	adult	spr	f	wild caught	2019	5214	93	0.13	0.31188506	2	0.673571155	2018-05-18 09:43:27.000
Hedda	adult	sum	f	wild caught	2019	6221	95	0.12	0.275634585	1	0.656003858	2018-05-18 09:43:27.000
Hedda	adult	sum	f	wild caught	2018	11928	95	0.12	0.316035078	1	0.659121395	2018-05-18 09:43:27.000
Hedda	adult	spr	f	wild caught	2018	31126	35	0.1	0.621997571	1	0.907344342	2018-05-18 09:43:27.000
Hektor	adult	win	f	wild caught	2020	75	31	441	4.227069848	5	0.186666667	2019-09-22 16:18:44.000
Hektor	adult	aut	f	wild caught	2019	436	67	121.39	4.33931577	2	0.165137615	2019-09-22 16:18:44.000
Hickory	juvenile	aut	f	captive bred	2019	746	89	102.6	2.299509175	3	0.148793566	2019-08-30 12:16:28.000
Hickory	juvenile	win	f	captive bred	2020	362	85	12.8	1.056224197	2	0.185082873	2019-08-30 12:16:28.000
Hickory	juvenile	sum	f	captive bred	2019	346	25	1.16	0.537335238	2	0.225433526	2019-08-30 12:16:28.000
Hillary	adult	win	f	wild caught	2019	3455	90	56.43	7.565097227	9	0.145007236	2017-12-08 14:23:14.000	2019-05-22 12:00:30.000	Suspected mortality
Hillary	adult	aut	f	wild caught	2018	5210	89	34.89	1.941156908	1	0.096737044	2017-12-08 14:23:14.000	2019-05-22 12:00:30.000	Suspected mortality
Hillary	adult	win	f	wild caught	2018	7600	90	17.04	5.78829937	9	0.088289474	2017-12-08 14:23:14.000	2019-05-22 12:00:30.000	Suspected mortality
Hillary	adult	spr	f	wild caught	2018	88884	93	5.05	4.510403367	6	0.048287656	2017-12-08 14:23:14.000	2019-05-22 12:00:30.000	Suspected mortality
Hillary	adult	spr	f	wild caught	2019	8536	63	3.46	7.575812598	8	0.179358013	2017-12-08 14:23:14.000	2019-05-22 12:00:30.000	Suspected mortality
Hillary	adult	sum	f	wild caught	2018	34444	95	2.33	4.189765133	2	0.125972593	2017-12-08 14:23:14.000	2019-05-22 12:00:30.000	Suspected mortality
Hillary	adult	aut	f	wild caught	2017	770	13	1.86	6.560977685	3	0.114285714	2017-12-08 14:23:14.000	2019-05-22 12:00:30.000	Suspected mortality
Hofer	adult	win	f	wild caught	2020	851	85	401.8	10.94403546	8	0.08813161	2019-05-13 10:21:52.000
Hofer	adult	aut	f	wild caught	2019	935	89	76.15	6.543758897	3	0.136898396	2019-05-13 10:21:52.000
Hofer	adult	spr	f	wild caught	2019	2787	40	13.49	3.929287203	3	0.079296735	2019-05-13 10:21:52.000
Hofer	adult	sum	f	wild caught	2019	3287	95	9.86	2.19981608	2	0.07970794	2019-05-13 10:21:52.000
Honk	adult	spr	m	wild caught	2019	135	21	61.09	4.583700476	1	0.007407407	2019-03-28 17:30:06.000
Honk	adult	sum	m	wild caught	2019	126	44	45.83	2.476836716	1	0.031746032	2019-03-28 17:30:06.000
Honk	adult	aut	m	wild caught	2019	28	13	43.76	3.123177731	0	NA	2019-03-28 17:30:06.000
Ila	adult	win	m	captive bred	2020	302	80	121.84	3.242133785	5	0.142384106	2018-09-04 10:17:23.000
Ila	juvenile	win	m	captive bred	2019	2002	93	106.87	0.566278548	2	0.196303696	2018-09-04 10:17:23.000
Ila	adult	aut	m	captive bred	2019	1650	20	28.75	1.578988991	2	0.105454545	2018-09-04 10:17:23.000
Ila	juvenile	aut	m	captive bred	2018	2567	89	4.87	3.683379969	6	0.174522789	2018-09-04 10:17:23.000
Ila	adult	sum	m	captive bred	2019	10836	90	2.37	1.738184987	4	0.207918051	2018-09-04 10:17:23.000
Ila	adult	spr	m	captive bred	2019	12196	95	0.65	3.352468702	4	0.362905871	2018-09-04 10:17:23.000
Ila	juvenile	sum	m	captive bred	2018	939	89	0.37	2.864446346	4	0.331203408	2018-09-04 10:17:23.000
Ivy	adult	aut	f	captive bred	2018	3490	93	11.9	0.428847136	1	0.130659026	2017-10-10 13:25:02.000	2019-01-19 06:13:32.000	Dead
Ivy	adult	win	f	captive bred	2019	112	29	0.76	0.494521264	1	0.142857143	2017-10-10 13:25:02.000	2019-01-19 06:13:32.000	Dead
Ivy	adult	sum	f	captive bred	2018	58199	90	0.56	0.392005979	1	0.597742229	2017-10-10 13:25:02.000	2019-01-19 06:13:32.000	Dead
Ivy	juvenile	aut	f	captive bred	2017	910	72	0.53	2.298875017	3	0.13956044	2017-10-10 13:25:02.000	2019-01-19 06:13:32.000	Dead
Ivy	juvenile	win	f	captive bred	2018	5550	89	0.41	0.460560823	1	0.370630631	2017-10-10 13:25:02.000	2019-01-19 06:13:32.000	Dead
Ivy	adult	spr	f	captive bred	2018	122677	95	0.16	0.954807213	1	0.645540729	2017-10-10 13:25:02.000	2019-01-19 06:13:32.000	Dead
Jacky	juvenile	aut	f	captive bred	2017	355	69	2.54	0.492529125	1	0.01971831	2017-10-10 11:24:55.000	2017-12-17 15:50:37.000	Dead
Jehova	juvenile	aut	f	wild caught	2019	62	26	0.08	0.102582932	1	0.435483871	2019-11-03 13:34:10.000	2020-02-20 17:09:49.000	Suspected mortality
Johnny	juvenile	aut	f	captive bred	2017	503	71	0.27	0.542222787	1	0.055666004	2017-10-10 13:25:03.000	2018-05-21 15:09:54.000	Dead
Johnny	juvenile	win	f	captive bred	2018	2538	62	0.22	0.248233836	1	0.065405831	2017-10-10 13:25:03.000	2018-05-21 15:09:54.000	Dead
Johnny	adult	spr	f	captive bred	2018	69243	88	0.16	0.234584288	1	0.489941221	2017-10-10 13:25:03.000	2018-05-21 15:09:54.000	Dead
Jojoba	adult	aut	f	wild caught	2019	440	4	306.26	5.252551075	2	0.104545455	2018-09-20 07:51:28.000	2019-10-18 06:52:09.000	Equipment failure
Jojoba	juvenile	aut	f	wild caught	2018	2706	89	195.87	9.49499864	1	0.130081301	2018-09-20 07:51:28.000	2019-10-18 06:52:09.000	Equipment failure
Jojoba	juvenile	win	f	wild caught	2019	3700	93	104.51	7.801609273	6	0.131891892	2018-09-20 07:51:28.000	2019-10-18 06:52:09.000	Equipment failure
Jojoba	juvenile	sum	f	wild caught	2018	194	25	39.79	7.491412054	2	0.113402062	2018-09-20 07:51:28.000	2019-10-18 06:52:09.000	Equipment failure
Jojoba	adult	sum	f	wild caught	2019	8754	90	18.12	15.82110667	3	0.161183459	2018-09-20 07:51:28.000	2019-10-18 06:52:09.000	Equipment failure
Jojoba	adult	spr	f	wild caught	2019	11999	95	10.52	5.548046762	2	0.115676306	2018-09-20 07:51:28.000	2019-10-18 06:52:09.000	Equipment failure
Juliet	juvenile	sum	f	captive bred	2019	178	21	0.25	0.119260475	1	0.005617978	2019-09-03 06:36:10.000	2020-02-01 16:41:28.000	Equipment failure
Juliet	juvenile	aut	f	captive bred	2019	189	74	0.15	0.150206595	1	0.005291005	2019-09-03 06:36:10.000	2020-02-01 16:41:28.000	Equipment failure
Junior	juvenile	aut	f	wild caught	2018	1479	37	113.51	11.01811543	3	0.060851927	2018-09-26 10:20:26.000	2018-11-02 06:36:14.000	Equipment failure
Kallisto	juvenile	sum	m	captive bred	2019	56	7	3.33	0.442037394	1	0.125	2019-08-30 13:45:39.000	2019-09-06 05:34:41.000	Dead
Lana	adult	sum	f	wild caught	2019	5675	84	15.84	4.701351176	4	0.165638767	2018-06-15 13:30:44.000	2019-09-12 17:59:48.000	Dead
Lana	adult	aut	f	wild caught	2018	1283	89	14.79	2.501616657	3	0.109898675	2018-06-15 13:30:44.000	2019-09-12 17:59:48.000	Dead
Lana	adult	win	f	wild caught	2019	818	89	12.78	1.688964549	2	0.151589242	2018-06-15 13:30:44.000	2019-09-12 17:59:48.000	Dead
Lana	adult	sum	f	wild caught	2018	46340	95	4.71	5.949270007	3	0.341109193	2018-06-15 13:30:44.000	2019-09-12 17:59:48.000	Dead
Lana	adult	spr	f	wild caught	2019	12093	93	0.65	0.395659067	1	0.31745638	2018-06-15 13:30:44.000	2019-09-12 17:59:48.000	Dead
Lana	adult	spr	f	wild caught	2018	8975	7	0.16	1.600699507	1	0.718774373	2018-06-15 13:30:44.000	2019-09-12 17:59:48.000	Dead
Lava	adult	win	f	wild caught	2020	707	85	801.06	0.527410958	3	0.121640736	2018-09-13 14:48:21.000
Lava	adult	aut	f	wild caught	2019	1644	89	613.72	6.661836476	3	0.005474453	2018-09-13 14:48:21.000
Lava	adult	sum	f	wild caught	2019	8802	95	31.21	4.579176434	2	0.041354238	2018-09-13 14:48:21.000
Lava	adult	spr	f	wild caught	2019	12648	93	9.56	5.850108536	4	0.11582859	2018-09-13 14:48:21.000
Lava	adult	aut	f	wild caught	2018	355	85	2.28	0.505414614	1	0.169014085	2018-09-13 14:48:21.000
Lava	adult	win	f	wild caught	2019	844	86	1.21	10.60344987	2	0.206161137	2018-09-13 14:48:21.000
Lava	adult	sum	f	wild caught	2018	629	11	0.28	0.84781891	1	0.144674086	2018-09-13 14:48:21.000
Lewis	adult	win	m	wild caught	2020	118	48	1178.32	9.346748114	3	0.118644068	2019-09-22 16:47:49.000
Lewis	adult	aut	m	wild caught	2019	645	68	169.42	5.893410993	4	0.063565891	2019-09-22 16:47:49.000
Lisa	adult	win	m	wild caught	2019	4324	90	483.9	9.139629208	3	0.016882516	2018-05-01 11:31:10.000
Lisa	adult	win	m	wild caught	2020	875	85	408.87	14.1655871	3	0.028571429	2018-05-01 11:31:10.000
Lisa	adult	aut	m	wild caught	2018	2914	89	164.92	5.449651615	2	0.024708305	2018-05-01 11:31:10.000
Lisa	adult	aut	m	wild caught	2019	2114	89	135.5	9.357474801	1	0.017975402	2018-05-01 11:31:10.000
Lisa	adult	sum	m	wild caught	2019	6743	95	17.82	4.937410783	2	0.138217411	2018-05-01 11:31:10.000
Lisa	adult	spr	m	wild caught	2019	6661	93	14.28	15.03821689	6	0.046839814	2018-05-01 11:31:10.000
Lisa	adult	spr	m	wild caught	2018	19570	52	11.52	6.69873734	3	0.115022994	2018-05-01 11:31:10.000
Lisa	adult	sum	m	wild caught	2018	28122	95	7.23	5.018492621	2	0.066816016	2018-05-01 11:31:10.000
Ljubica	adult	win	m	wild caught	2020	89	32	472.8	6.391109722	4	0.191011236	2019-05-13 10:21:05.000
Ljubica	adult	aut	m	wild caught	2019	810	87	226.89	7.357487937	6	0.188888889	2019-05-13 10:21:05.000
Ljubica	adult	sum	m	wild caught	2019	8485	95	12.2	4.716180837	3	0.248202711	2019-05-13 10:21:05.000
Ljubica	adult	spr	m	wild caught	2019	2160	40	0.15	0.579373728	1	0.518518519	2019-05-13 10:21:05.000
Loco	adult	win	f	wild caught	2020	195	73	54.36	0.487638449	1	0.138461538	2018-09-14 15:44:59.000
Loco	adult	aut	f	wild caught	2019	598	10	4.86	0.525593779	1	0.190635452	2018-09-14 15:44:59.000
Loco	juvenile	aut	f	wild caught	2018	523	89	3.01	1.272300658	2	0.273422562	2018-09-14 15:44:59.000
Loco	juvenile	sum	f	wild caught	2018	178	89	1.94	2.610541748	3	0.157303371	2018-09-14 15:44:59.000
Loco	adult	sum	f	wild caught	2019	5383	90	0.77	0.733658944	2	0.306148988	2018-09-14 15:44:59.000
Loco	juvenile	win	f	wild caught	2019	771	93	0.76	1.234612159	1	0.19844358	2018-09-14 15:44:59.000
Loco	adult	spr	f	wild caught	2019	7974	95	0.31	0.735019553	2	0.45347379	2018-09-14 15:44:59.000
Lydia	adult	aut	m	wild caught	2018	3079	89	85.91	2.687904066	1	0.111399805	2018-06-15 14:08:19.000
Lydia	adult	win	m	wild caught	2019	2232	90	73.89	1.955649655	3	0.187275986	2018-06-15 14:08:19.000
Lydia	adult	win	m	wild caught	2020	563	85	16.82	3.445749037	4	0.188277087	2018-06-15 14:08:19.000
Lydia	adult	aut	m	wild caught	2019	2036	89	15.42	4.355025631	2	0.107563851	2018-06-15 14:08:19.000
Lydia	adult	sum	m	wild caught	2019	7113	95	6.8	2.681982549	4	0.168283425	2018-06-15 14:08:19.000
Lydia	adult	sum	m	wild caught	2018	51081	95	3.71	3.579724193	3	0.729253538	2018-06-15 14:08:19.000
Lydia	adult	spr	m	wild caught	2019	8861	93	0.74	0.749296283	1	0.335515179	2018-06-15 14:08:19.000
Lydia	adult	spr	m	wild caught	2018	9057	7	0.16	1.431219985	2	0.728386883	2018-06-15 14:08:19.000
Mario	adult	aut	m	wild caught	2018	2968	93	9.36	5.821409581	1	0.279649596	2017-10-10 10:46:05.000	2019-04-10 13:40:33.000	Dead
Mario	adult	win	m	wild caught	2019	3569	90	4.86	0.327916339	1	0.244606332	2017-10-10 10:46:05.000	2019-04-10 13:40:33.000	Dead
Mario	adult	spr	m	wild caught	2019	2549	95	2.49	0.994910689	1	0.228717144	2017-10-10 10:46:05.000	2019-04-10 13:40:33.000	Dead
Mario	adult	sum	m	wild caught	2018	59173	90	0.75	2.185352607	4	0.777009785	2017-10-10 10:46:05.000	2019-04-10 13:40:33.000	Dead
Mario	juvenile	aut	m	wild caught	2017	464	71	0.31	2.150375353	1	0.107758621	2017-10-10 10:46:05.000	2019-04-10 13:40:33.000	Dead
Mario	juvenile	win	m	wild caught	2018	5163	89	0.27	0.242322658	1	0.761185357	2017-10-10 10:46:05.000	2019-04-10 13:40:33.000	Dead
Mario	adult	spr	m	wild caught	2018	111052	21	0.06	0.27467083	1	0.880893635	2017-10-10 10:46:05.000	2019-04-10 13:40:33.000	Dead
Mayer	adult	win	f	wild caught	2019	1285	90	186.22	7.150582897	6	0.154085603	2018-03-03 13:09:44.000
Mayer	adult	aut	f	wild caught	2018	2970	88	171.92	6.27109089	6	0.080808081	2018-03-03 13:09:44.000
Mayer	adult	win	f	wild caught	2020	235	61	142.61	13.50156872	3	0.161702128	2018-03-03 13:09:44.000
Mayer	adult	aut	f	wild caught	2019	1619	93	90.52	9.073298052	4	0.134651019	2018-03-03 13:09:44.000
Mayer	adult	sum	f	wild caught	2019	12674	18	17.45	8.322696809	4	0.100678555	2018-03-03 13:09:44.000
Mayer	adult	sum	f	wild caught	2018	36232	95	13.67	8.431490295	4	0.060995805	2018-03-03 13:09:44.000
Mayer	adult	spr	f	wild caught	2019	12947	95	6.01	5.093018054	4	0.176025334	2018-03-03 13:09:44.000
Mayer	juvenile	win	f	wild caught	2018	3255	89	4.53	3.912737693	2	0.078955453	2018-03-03 13:09:44.000
Mayer	adult	spr	f	wild caught	2018	101228	93	2.79	7.35257469	6	0.377998182	2018-03-03 13:09:44.000
Minerva	adult	win	m	captive bred	2020	336	85	2882.65	0.234739923	3	0.044642857	2018-09-04 10:16:38.000	2070-11-30 10:24:06.000
Minerva	adult	spr	m	captive bred	2019	1797	13	52.18	2.044935846	1	0.236505287	2018-09-04 10:16:38.000	2070-11-30 10:24:06.000
Minerva	adult	aut	m	captive bred	2019	458	20	13.83	3.370604742	3	0.141921397	2018-09-04 10:16:38.000	2070-11-30 10:24:06.000
Minerva	juvenile	win	m	captive bred	2019	111	93	9.25	0.596032027	2	0.234234234	2018-09-04 10:16:38.000	2070-11-30 10:24:06.000
Minerva	juvenile	aut	m	captive bred	2018	350	89	2.79	2.296501421	2	0.14	2018-09-04 10:16:38.000	2070-11-30 10:24:06.000
Minerva	adult	sum	m	captive bred	2019	935	73	2.61	0.908507472	2	0.09197861	2018-09-04 10:16:38.000	2070-11-30 10:24:06.000
Minerva	juvenile	sum	m	captive bred	2018	269	42	0.7	12.78826009	3	0.464684015	2018-09-04 10:16:38.000	2070-11-30 10:24:06.000
Mombu	adult	win	m	wild caught	2020	188	67	201.53	1.487968857	3	0.175531915	2018-12-14 08:46:47.000
Mombu	adult	aut	m	wild caught	2019	631	93	44.32	1.446051439	2	0.095087163	2018-12-14 08:46:47.000
Mombu	adult	sum	m	wild caught	2019	2833	90	2.79	2.887229494	3	0.210024709	2018-12-14 08:46:47.000
Mombu	juvenile	win	m	wild caught	2019	1290	89	2.56	1.568292614	1	0.2	2018-12-14 08:46:47.000
Mombu	juvenile	aut	m	wild caught	2018	49	7	1.86	3.154841308	5	0.204081633	2018-12-14 08:46:47.000
Mombu	adult	spr	m	wild caught	2019	7420	95	0.45	1.606994529	1	0.307816712	2018-12-14 08:46:47.000
Mufasa	juvenile	aut	f	captive bred	2018	84	8	0.08	0.132605289	0	NA	2018-09-04 18:48:35.000	2018-09-30 17:55:14.000	Dead
Mufasa	juvenile	sum	f	captive bred	2018	196	20	0.04	0.10773443	0	NA	2018-09-04 18:48:35.000	2018-09-30 17:55:14.000	Dead
Nacht	adult	win	m	wild caught	2019	2125	90	75.62	7.911853289	3	0.116235294	2018-11-13 15:59:30.000	2020-02-16 13:29:59.000	Equipment failure
Nacht	adult	aut	m	wild caught	2018	296	38	41.37	3.936031479	2	0.047297297	2018-11-13 15:59:30.000	2020-02-16 13:29:59.000	Equipment failure
Nacht	adult	sum	m	wild caught	2019	584	52	18.12	2.092034442	2	0.035958904	2018-11-13 15:59:30.000	2020-02-16 13:29:59.000	Equipment failure
Nacht	adult	spr	m	wild caught	2019	6614	93	8.69	3.824739274	6	0.041276081	2018-11-13 15:59:30.000	2020-02-16 13:29:59.000	Equipment failure
Napoleon	juvenile	win	f	wild caught	2020	391	85	1476.32	11.50408576	6	0.092071611	2019-12-06 10:00:26.000
Napoleon	juvenile	aut	f	wild caught	2019	89	15	151.6	5.4399633	2	0.112359551	2019-12-06 10:00:26.000
Neptune	juvenile	win	f	captive bred	2019	140	62	2.51	0.807769203	1	0.05	2018-09-04 11:17:24.000	2019-02-23 07:04:54.000	Suspected mortality
Neptune	juvenile	aut	f	captive bred	2018	464	89	1.55	0.564768581	1	0.05387931	2018-09-04 11:17:24.000	2019-02-23 07:04:54.000	Suspected mortality
Neptune	juvenile	sum	f	captive bred	2018	194	20	0.31	0.353126232	1	0.015463918	2018-09-04 11:17:24.000	2019-02-23 07:04:54.000	Suspected mortality
Pickerl	adult	win	f	wild caught	2020	367	85	530.42	9.692923237	5	0.196185286	2018-09-19 13:49:09.000
Pickerl	juvenile	win	f	wild caught	2019	3063	93	122.39	4.244536175	3	0.259549461	2018-09-19 13:49:09.000
Pickerl	adult	aut	f	wild caught	2019	1788	5	116.69	9.150690155	5	0.229306488	2018-09-19 13:49:09.000
Pickerl	juvenile	aut	f	wild caught	2018	4179	89	68.92	8.467921648	4	0.212012443	2018-09-19 13:49:09.000
Pickerl	adult	sum	f	wild caught	2019	13727	90	6.53	8.303342422	4	0.169082829	2018-09-19 13:49:09.000
Pickerl	juvenile	sum	f	wild caught	2018	223	89	5.32	8.994950171	6	0.434977578	2018-09-19 13:49:09.000
Pickerl	adult	spr	f	wild caught	2019	13388	95	5.2	6.658421575	2	0.250896325	2018-09-19 13:49:09.000
Pulipp	adult	aut	m	wild caught	2018	2911	89	108.36	4.18680943	3	0.058055651	2018-05-18 11:09:32.000	2019-11-21 14:43:15.000	Equipment failure
Pulipp	adult	aut	m	wild caught	2019	2316	60	37.82	3.999517317	3	0.062607945	2018-05-18 11:09:32.000	2019-11-21 14:43:15.000	Equipment failure
Pulipp	adult	sum	m	wild caught	2018	37790	95	8.83	4.067948128	4	0.077322043	2018-05-18 11:09:32.000	2019-11-21 14:43:15.000	Equipment failure
Pulipp	adult	sum	m	wild caught	2019	9268	95	7.09	5.422895529	3	0.20640915	2018-05-18 11:09:32.000	2019-11-21 14:43:15.000	Equipment failure
Pulipp	adult	win	m	wild caught	2019	2204	90	5.29	2.188339086	4	0.232758621	2018-05-18 11:09:32.000	2019-11-21 14:43:15.000	Equipment failure
Pulipp	adult	spr	m	wild caught	2018	29031	35	1.37	1.547543785	2	0.089283869	2018-05-18 11:09:32.000	2019-11-21 14:43:15.000	Equipment failure
Pulipp	adult	spr	m	wild caught	2019	11606	93	0.47	4.275308047	2	0.286575909	2018-05-18 11:09:32.000	2019-11-21 14:43:15.000	Equipment failure
Pumuckl	adult	aut	f	wild caught	2018	1487	89	46.97	3.242221875	5	0.143241426	2018-09-13 10:49:52.000	2019-01-13 22:12:59.000	Suspected mortality
Pumuckl	adult	win	f	wild caught	2019	87	24	5.54	0.873872692	1	0.149425287	2018-09-13 10:49:52.000	2019-01-13 22:12:59.000	Suspected mortality
Pumuckl	adult	sum	f	wild caught	2018	946	11	0.49	0.97295963	2	0.1205074	2018-09-13 10:49:52.000	2019-01-13 22:12:59.000	Suspected mortality
Reese	adult	aut	f	wild caught	2019	1350	84	454.7	12.75008636	4	0.071851852	2018-09-19 06:30:03.000	2019-12-16 06:07:45.000	Equipment failure
Reese	adult	win	f	wild caught	2019	3147	90	401.43	15.26840264	7	0.121067684	2018-09-19 06:30:03.000	2019-12-16 06:07:45.000	Equipment failure
Reese	adult	aut	f	wild caught	2018	2426	89	387.75	12.54791285	4	0.065539984	2018-09-19 06:30:03.000	2019-12-16 06:07:45.000	Equipment failure
Reese	adult	sum	f	wild caught	2019	7606	95	139.11	9.666986148	4	0.071916908	2018-09-19 06:30:03.000	2019-12-16 06:07:45.000	Equipment failure
Reese	adult	spr	f	wild caught	2019	9276	93	30.96	8.001376964	5	0.068779646	2018-09-19 06:30:03.000	2019-12-16 06:07:45.000	Equipment failure
Reese	adult	sum	f	wild caught	2018	262	5	9.2	11.0617674	2	0.083969466	2018-09-19 06:30:03.000	2019-12-16 06:07:45.000	Equipment failure
Richy	adult	win	m	wild caught	2019	1768	90	229.16	7.794242833	8	0.130656109	2018-05-01 10:20:08.000	2019-06-19 04:06:05.000	Equipment failure
Richy	adult	aut	m	wild caught	2018	1140	89	133.77	5.230989673	6	0.081578947	2018-05-01 10:20:08.000	2019-06-19 04:06:05.000	Equipment failure
Richy	adult	spr	m	wild caught	2019	4956	90	16.44	0.41653911	1	0.113801453	2018-05-01 10:20:08.000	2019-06-19 04:06:05.000	Equipment failure
Richy	adult	sum	m	wild caught	2018	41255	95	6.4	3.427822816	4	0.633838323	2018-05-01 10:20:08.000	2019-06-19 04:06:05.000	Equipment failure
Richy	adult	spr	m	wild caught	2018	23337	52	0.27	3.269378052	6	0.689977289	2018-05-01 10:20:08.000	2019-06-19 04:06:05.000	Equipment failure
Rollo	adult	aut	m	captive bred	2018	1874	89	9.44	1.894379131	2	0.006937033	2017-10-07 14:39:00.000
Rollo	adult	win	m	captive bred	2020	171	60	3.98	0.620833489	1	0.052631579	2017-10-07 14:39:00.000
Rollo	adult	aut	m	captive bred	2017	2423	75	1.72	0.56246872	3	0.095749071	2017-10-07 14:39:00.000
Rollo	adult	win	m	captive bred	2018	5091	90	1.14	0.553932568	2	0.06089177	2017-10-07 14:39:00.000
Rollo	adult	aut	m	captive bred	2019	924	87	0.73	0.877754977	2	0.019480519	2017-10-07 14:39:00.000
Rollo	adult	sum	m	captive bred	2018	43942	95	0.57	0.71969325	1	0.355969232	2017-10-07 14:39:00.000
Rollo	adult	win	m	captive bred	2019	681	85	0.55	0.349763885	1	0.038179148	2017-10-07 14:39:00.000
Rollo	adult	sum	m	captive bred	2019	7737	95	0.55	0.780743385	1	0.110249451	2017-10-07 14:39:00.000
Rollo	adult	spr	m	captive bred	2019	10403	93	0.23	0.509128725	1	0.356339517	2017-10-07 14:39:00.000
Rollo	adult	spr	m	captive bred	2018	117954	93	0.21	0.807403829	1	0.479144412	2017-10-07 14:39:00.000
Sansa	juvenile	aut	f	captive bred	2019	701	89	0.59	0.5078607	1	0.300998573	2019-08-30 13:45:51.000
Sansa	juvenile	win	f	captive bred	2020	389	84	0.49	0.412891039	1	0.264781491	2019-08-30 13:45:51.000
Sansa	juvenile	sum	f	captive bred	2019	354	25	0.26	0.443754556	1	0.406779661	2019-08-30 13:45:51.000
Summer	juvenile	sum	f	captive bred	2019	290	25	0.5	1.437417819	2	0.303448276	2019-08-30 12:15:39.000	2019-11-19 09:40:45.000	Dead
Summer	juvenile	aut	f	captive bred	2019	360	58	0.35	0.472943309	1	0.144444444	2019-08-30 12:15:39.000	2019-11-19 09:40:45.000	Dead
Susa	adult	aut	f	wild caught	2018	4429	89	126.27	9.449123989	3	0.054414089	2018-05-18 12:27:31.000	2019-03-28 17:58:45.000	Suspected mortality
Susa	adult	win	f	wild caught	2019	4440	90	96.01	9.919738578	5	0.114864865	2018-05-18 12:27:31.000	2019-03-28 17:58:45.000	Suspected mortality
Susa	adult	spr	f	wild caught	2019	752	8	28.25	0.356635703	1	0.025265957	2018-05-18 12:27:31.000	2019-03-28 17:58:45.000	Suspected mortality
Susa	adult	sum	f	wild caught	2018	39057	95	3.04	2.482803188	5	0.615869114	2018-05-18 12:27:31.000	2019-03-28 17:58:45.000	Suspected mortality
Susa	adult	spr	f	wild caught	2018	40946	35	0.13	8.69990944	1	0.666487569	2018-05-18 12:27:31.000	2019-03-28 17:58:45.000	Suspected mortality
T-Rex	adult	win	m	wild caught	2020	51	29	2.05	0.356011835	1	0.019607843	2019-03-20 11:50:55.000
T-Rex	adult	sum	m	wild caught	2019	1157	94	1.31	0.734796297	1	0.088159032	2019-03-20 11:50:55.000
T-Rex	adult	spr	m	wild caught	2019	985	93	1	0.614923747	1	0.076142132	2019-03-20 11:50:55.000
T-Rex	adult	aut	m	wild caught	2019	37	21	0.56	0.255374431	1	0.027027027	2019-03-20 11:50:55.000
Taco	adult	win	m	wild caught	2020	116	60	228.67	2.610213557	3	0.137931034	2019-03-30 09:47:52.000
Taco	adult	aut	m	wild caught	2019	289	85	27.78	1.474880495	1	0.138408304	2019-03-30 09:47:52.000
Taco	adult	sum	m	wild caught	2019	2769	95	12.34	2.086997004	2	0.167208378	2019-03-30 09:47:52.000
Taco	adult	spr	m	wild caught	2019	4833	84	4.13	3.957418466	3	0.223049866	2019-03-30 09:47:52.000
Toma	juvenile	win	m	captive bred	2020	85	29	1.92	0.487271879	1	0.2	2019-09-02 11:53:51.000
Toma	juvenile	aut	m	captive bred	2019	137	61	0.4	0.165012286	1	0.02189781	2019-09-02 11:53:51.000
Toma	juvenile	sum	m	captive bred	2019	117	18	0.03	0.066910598	1	0.034188034	2019-09-02 11:53:51.000
Tweety	adult	aut	f	wild caught	2019	1298	93	19.93	1.721611501	1	0.079352851	2018-09-26 09:20:14.000
Tweety	adult	win	f	wild caught	2020	364	85	15.45	0.707435132	2	0.131868132	2018-09-26 09:20:14.000
Tweety	juvenile	aut	f	wild caught	2018	1088	86	8.86	3.353635698	2	0.136029412	2018-09-26 09:20:14.000
Tweety	juvenile	win	f	wild caught	2019	563	88	2	1.630598341	2	0.08348135	2018-09-26 09:20:14.000
Tweety	adult	sum	f	wild caught	2019	8885	88	1.53	1.888420731	2	0.121215532	2018-09-26 09:20:14.000
Tweety	adult	spr	f	wild caught	2019	6557	95	0.86	1.575916808	3	0.1895684	2018-09-26 09:20:14.000
Twinkle	juvenile	win	f	captive bred	2019	1207	20	1.86	0.881319367	2	0.171499586	2018-09-04 10:16:01.000	2019-09-17 12:42:59.000	Dead
Twinkle	juvenile	aut	f	captive bred	2018	3303	89	1.67	1.27120921	1	0.21435059	2018-09-04 10:16:01.000	2019-09-17 12:42:59.000	Dead
Twinkle	adult	spr	f	captive bred	2019	9474	89	0.62	0.701466954	2	0.386426008	2018-09-04 10:16:01.000	2019-09-17 12:42:59.000	Dead
Twinkle	adult	sum	f	captive bred	2019	6649	90	0.57	0.545306974	2	0.231162581	2018-09-04 10:16:01.000	2019-09-17 12:42:59.000	Dead
Twinkle	juvenile	sum	f	captive bred	2018	939	93	0.32	1.113716375	2	0.400425985	2018-09-04 10:16:01.000	2019-09-17 12:42:59.000	Dead
Uber	adult	win	f	wild caught	2020	55	26	639.83	6.031895372	5	0.109090909	2019-03-29 10:05:44.000
Uber	adult	aut	f	wild caught	2019	25	17	138.81	5.200359824	0	NA	2019-03-29 10:05:44.000
Uber	adult	sum	f	wild caught	2019	397	93	116.53	5.952184795	4	0.052896725	2019-03-29 10:05:44.000
Uber	adult	spr	f	wild caught	2019	469	85	96.98	5.134559981	3	0.1108742	2019-03-29 10:05:44.000
Unesco	juvenile	win	f	wild caught	2020	671	85	113.7	4.079687441	4	0.183308495	2019-11-15 10:33:28.000
Unesco	juvenile	aut	f	wild caught	2019	351	36	5.64	2.329122936	1	0.128205128	2019-11-15 10:33:28.000
Verena	adult	aut	f	wild caught	2019	285	93	56.94	2.402625806	2	0.133333333	2018-12-21 21:27:23.000
Verena	adult	win	f	wild caught	2020	215	66	36.89	1.007692577	1	0.237209302	2018-12-21 21:27:23.000
Verena	juvenile	win	f	wild caught	2019	341	79	3.7	2.2457842	3	0.193548387	2018-12-21 21:27:23.000
Verena	adult	sum	f	wild caught	2019	1156	89	3.46	0.97055372	2	0.339965398	2018-12-21 21:27:23.000
Verena	adult	spr	f	wild caught	2019	1029	95	1.1	0.820829562	1	0.393586006	2018-12-21 21:27:23.000
Victor-Peter	juvenile	win	m	wild caught	2020	233	78	399.7	2.734239217	4	0.17167382	2019-10-19 10:55:56.000
Victor-Peter	juvenile	aut	m	wild caught	2019	286	61	7.72	0.937157531	3	0.125874126	2019-10-19 10:55:56.000
Viper	adult	aut	m	wild caught	2019	943	93	125.24	8.685315627	3	0.06892895	2018-01-15 16:45:05.000
Viper	adult	aut	m	wild caught	2018	2259	89	121.54	6.254657038	2	0.057990261	2018-01-15 16:45:05.000
Viper	adult	win	m	wild caught	2020	705	84	105.09	0.661614487	2	0.153191489	2018-01-15 16:45:05.000
Viper	adult	sum	m	wild caught	2019	5906	43	35.46	5.507605433	4	0.043176431	2018-01-15 16:45:05.000
Viper	adult	win	m	wild caught	2019	3047	90	31	7.099177	1	0.083688874	2018-01-15 16:45:05.000
Viper	adult	sum	m	wild caught	2018	53026	95	18.75	5.676784793	1	0.36881907	2018-01-15 16:45:05.000
Viper	adult	spr	m	wild caught	2019	10817	95	9.43	1.178628178	2	0.039474901	2018-01-15 16:45:05.000
Viper	juvenile	win	m	wild caught	2018	477	89	1.54	6.090118251	3	0.117400419	2018-01-15 16:45:05.000
Viper	adult	spr	m	wild caught	2018	115813	93	0.56	4.803615228	1	0.34969304	2018-01-15 16:45:05.000
Winter	juvenile	win	f	captive bred	2020	219	75	0.53	0.695309955	1	0.136986301	2019-08-30 13:46:10.000
Winter	juvenile	aut	f	captive bred	2019	426	89	0.47	0.37942198	1	0.11971831	2019-08-30 13:46:10.000
Winter	juvenile	sum	f	captive bred	2019	281	25	0.13	0.262441315	2	0.028469751	2019-08-30 13:46:10.000
Xaba	adult	spr	m	wild caught	2019	688	32	0.15	0.183763487	1	0.055232558	2019-05-10 14:21:53.000	2019-06-11 14:25:44.000	Equipment failure
Xerxes	juvenile	win	m	captive bred	2020	156	46	22.88	1.645133052	3	0.179487179	2019-08-30 15:45:49.000
Xerxes	juvenile	aut	m	captive bred	2019	131	53	0.6	0.305760679	1	0.34351145	2019-08-30 15:45:49.000
Xerxes	juvenile	sum	m	captive bred	2019	87	25	0.46	0.395844805	2	0.413793103	2019-08-30 15:45:49.000
