# Supplementary material for: The spatial and temporal exploitation of anthropogenic food sources by common ravens (Corvus corax) in the Alps
Source: Mov Ecol. 2022 Aug 25;10:35. doi: 10.1186/s40462-022-00335-4 (PMC9414151; doi:10.1186/s40462-022-00335-4)
Supplement: Supplementary file 3 — Additional file 3. Information on the 45 anthropogenic food sources. Broader resource type groupings (refuse, hut, game park) were based on similarities in sites that were verified (Y) and described from the field surveys. Buffers were estimated based on revisitation analysis, at the distance where revisitations no longer increased with increasing radius size or at the maximum of 150 metres (Additional file 4). The number of different individuals (No. Ind) that were recorded at a site across the tracking period is also reported. [file 40462_2022_335_MOESM3_ESM.csv]

FID	Latitude	Longitude	Name	Category	Verified	Comment	Buffer	No_individuals
F01	47.8053	13.9487	Cumberland Wildpark	Wildpark	Y	Wildpark with boar, wolf and bear enclosures, food supplied daily between 8-10amÊ	80	74
F02	47.960475	13.843381	Kompostierung Gattinger	Refuse	Y	Outdoor composting with 18 long rows with piles of raw processing material	45	37
F03	47.9119	14.2413		Refuse	Y	Outdoor composting in a multi-use area with lots of other contstruction storage	110	19
F04	48.063333	14.389408	Kompostplatz Wolfern	Refuse	Y	Small outdoor composting area	90	15
F05	47.561278	14.273867	Abfallwirtschaftsverband Liezen	Refuse	Y	Large composting area within a waste management centre. Large piles of plastic waste under roofed areaÊ	130	22
F06	47.935528	13.784208	unknown	Refuse	Y	Moderate size outdoor private composting facility with 8 long rows	110	32
F07	47.936917	13.882936	SŠgewerk Forstinger	Hut	N		65	2
F08	47.2074	14.8555	Gobernitz Kompostieranlage	Refuse	Y	Large composting processing site with many stages of compost, including lots of plastic. Roofed area for mature compost and outdoor area for early maturing rows with lots of plastic	120	4
F10	48.6736	14.5369		Refuse	N		70	2
F11	48.7381	14.3427		Refuse	N		120	1
F12	46.755797	14.347186	Kompostieranlage St Veit Altstoffsammelzentrum	Farm	Y	Composting area on a section of the property	100	1
F13	47.386758	13.217992		Refuse	Y	Large waste management centre with some outdoor inorganic waste piles and a smaller indoor waste and compost processing area	150	6
F14	47.293	14.938344	Poschacher Kompost	Refuse	Y	Large indoor and outdoor composting area with tall (~4m) and wide rows without much plastic, perhaps agricultural composting	100	2
F15	47.382289	13.209775	H&H Recycling	Refuse	Y	Composting area for agricultural waste with long maturing piles (~4m tall) under roofed structures and early stage outdoor processing, not much plastic	150	7
F16	47.430222	14.985989	Pichler-reifen	Refuse	Y	Compost site operating at half capacity with lots of plastic and affiliated with lots of nearby buildings (multi-discpilinary companies)	70	2
F17	47.426986	13.796033	AWV Schladming, Abfallverwertungsanlage Aich	Refuse	Y	Compost site with large unsorted outdoor organic piles (two short and tall maturing rows visible) and some smaller composting piles under the roofed area.Ê	65	10
F18	48.041325	14.452675	Wachtberg Kompost, company 'Argyl'	Refuse	Y	Small outdoor composting area on a section of the property	40	3
F19	47.321506	13.391969	Hinterrohrgut Appartement, Chalet, AlmhŸtte	Farm	Y	Small barnyard composting area behind the farmhouse	20	1
F20	47.990428	13.566328	Arge Kompost	Refuse	Y	Large indoor and outdoor composting area. Over 12 long rows outdoors and 5 long rows under a dome roof	50	1
F21	47.816075	13.721553	Feuerkogel	Hut	N	Ski field closed and inaccessibleÊ	45	11
F22	47.139661	14.310583	Altstoffsammelzentrum des Abfallwirtschaftsverband Murau	Refuse	N		100	2
F23	47.120667	15.028842		Farm	Y	Small outdoor composting area on a section of a private farm with a large livestock barn. Plastic in piles.	50	1
F24	47.608264	13.139853	Struber Entsorgung GmbH	Refuse	Y	Waste management centre with a small section for organic material, but no obvious maturing composting rows. Lots of plastic sorting and compressing. Undercover processing includes a furnace.	110	1
F25	47.892978	14.126397	Altstoffsammelzentrum Micheldorf	Refuse	N		40	3
F26	46.893931	14.572958	Forellenwirt Bacher	Hut	N		65	1
F27	47.398044	13.788733	Natur- und Wellnesshotel Hšflehner	Hut	Y	Ski lodge and wellness centre with large hotel accomodation and restaurant	120	5
F28	47.246744	13.512108	Jugendhotel Felseralm	Hut	N		55	5
F29	47.29805	13.407631	BurgstallhŸtte	Hut	Y	Ski area	45	6
F30	47.311722	13.397178	Ketzerlehen Bauernhof	Farm	Y	Game farm with a storage shed for possibly processing game carcasses	110	3
F31	47.326961	13.256811	not known	Farm	N	Car got stuck en route so survey was not conducted.Ê	110	5
F32	47.343867	13.372111	Bergrestaurant und Hotel Waldgasthof	Hut	Y	Ski area	65	2
F34	47.487708	14.294628		Hut	N		70	7
F35	47.699889	13.482164	Wildtierpark Kleefeld	Wildpark	N		50	3
F36	47.809167	13.976944	KasbergalmhŸtte	Hut	N		150	45
F37	47.983644	14.532956		Hut	N		75	4
F38	47.757053	13.116806	Alpengasthof Fageralm	Hut	Y	Alpine Guesthouse, where the ownder would leave grill leftovers out for the ravens	35	2
F39	48.100008	14.556844	Tierpark Stadt Haag	Wildpark	N		100	3
F40	47.776386	13.434592	Hotel Schafbergspitze	Hut	N		40	4
F41	47.354436	14.159208	Feriendorf Hinterwald	Hut	N		150	1
F42	47.508058	14.205539	Untergrabner HŸtte in der Region Grimming Donnersbachtal	Hut	N		85	2
F43	47.58825	14.094508	Johnsleitner HŸtte- Gnanitzalm & Hechl HŸtte	Hut	N		150	4
F44	47.81397157	13.94762296	Aviary	Aviary	Y	Release aviary	150	43
F45	47.833369	13.948861	JUFA Hotel Almtal	Hut	N		150	10
F46	47.797181	14.021578	SteyrerhŸtte	Hut	N		130	5
F47	47.800911	14.026242	AhornalmhŸtte	Hut	N		150	10
